# Supplementary material for: Evolution of microRNA in primates
Source: PLoS One. 2017 Jun 22;12(6):e0176596. doi: 10.1371/journal.pone.0176596 (PMC5480830; doi:10.1371/journal.pone.0176596)
Supplement: S1 Table — (XLSX) [file pone.0176596.s001.xlsx]

## Sheet: Sheet1
Species	pre-miRNA	mature miRNA
Human (Homo sapiens)	1527	1921
Chimpanzee (Pan troglodytes)	600	525
Bonobo (Pan paniscus)	88	83
Gorilla (Gorilla gorilla)	85	80
Orangutan (Pongo pygmaeus)	581	600
Siamang (Symphalangus syndactylus)	11	10
Rhesus macaque (Macaca mulatta)	479	488
Southern pig-tailed macaque (Macaca nemestrina)	74	70
Black snub-nosed langur (Pygathrix bieti)	11	9
Black-handed spider monkey (Ateles geoffroyi)	60	54
Common woolly monkeys (Lagothrix lagotricha)	48	45
White-lipped tamarin (Saguinus labiatus)	42	40
Ring-tailed lemur (Lemur catta)	16	15
