# Supplementary material for: Evolution of microRNA in primates
Source: PLoS One. 2017 Jun 22;12(6):e0176596. doi: 10.1371/journal.pone.0176596 (PMC5480830; doi:10.1371/journal.pone.0176596)
Supplement: S2 Table — (XLSX) [file pone.0176596.s002.xlsx]

## Sheet: Sheet1
Species	Raw reads	Previously annotated	Predicted novel
Human	1091160	195	4
Chimpanzee	977409	170	22
Bonobo	944548	58	89
Gorilla	1296922	150	16
Orangutan	1189396	172	22
Gibbon	1385649	0	167
Macaque	750310	111	5
Baboon	543490	0	110
Marmoset	457234	0	132
Squirrel monkey	95190	0	45
Mouse lemur	1170417	0	145
Aye-aye	777262	0	87
Galago	1004329	0	173
