# Supplementary material for: Evolution of microRNA in primates
Source: PLoS One. 2017 Jun 22;12(6):e0176596. doi: 10.1371/journal.pone.0176596 (PMC5480830; doi:10.1371/journal.pone.0176596)
Supplement: S3 Table — (XLSX) [file pone.0176596.s003.xlsx]

## Sheet: 320a
query name	species|chrom	% identity	# of matching sites	# of non-matching sites	# of indels	query match start	query match end	database match start	database match end	e-value	blast score	group
miR320a_flank	ggor|8	98.13	2091	25	5	1	2082	22194157	22192072	1e-200	3814	1Ape
miR320a_flank	hsap|8	100	2082	0	0	1	2082	22103556	22101475	1e-200	4127	1Ape
miR320a_flank	nleu|GL397351	95.22	2091	61	6	1	2082	495703	493643	1e-200	3370	1Ape
miR320a_flank	ppan|scf1120388623448	97.52	2098	22	5	1	2082	12112241	12114324	1e-200	3757	1Ape
miR320a_flank	ppyg|8	95.99	2096	63	8	1	2082	21814846	21812758	1e-200	3451	1Ape
miR320a_flank	ptro|8	97.86	2103	18	5	1	2082	18444283	18442187	1e-200	3816	1Ape
miR320a_flank	mmul|8	93.13	1820	90	10	8	1823	22230888	22229100	1e-200	2587	2OWM
miR320a_flank	pham|scaffold11	93.32	1826	95	8	1	1823	224187	225988	1e-200	2627	2OWM
miR320a_flank	cjac|13	88.37	1831	169	20	8	1823	15967065	15968866	1e-200	1830	3NWM
miR320a_flank	sbol|JH378195	88.97	1759	166	13	1	1752	1610280	1608543	1e-200	1875	3NWM
miR320a_flank	dmad|AGTM010437412	87.83	337	36	4	421	754	3	337	3e-83	313	4LEMUR	*
miR320a_flank	mmur|contig_154725	84.95	844	115	7	421	1259	4410	5246	4e-175	620	4LEMUR
miR320a_flank	ogar|scaffold_73	83.88	757	115	5	363	1114	6845856	6846610	6e-138	498	4LEMUR
Present in all clades
*This contig is only 348 nt long, and thus sequence overlapping the pre-miRNA could not be retrieved due to quality of the genome. However, given that there is a partial match
and we sequenced this miRNA in our dataset, we are confident it exists.

## Sheet: b1
query name	species|chrom	% identity	# of matching sites	# of non-matching sites	# of indels	query match start	query match end	database match start	database match end	e-value	blast score	group
miR320b1_flank	hsap|1	100	2079	0	0	1	2079	117213371	117215449	1e-200	4121	1Ape
miR320b1_flank	ptro|1	97.41	2087	14	6	1	2079	120063806	120061752	1e-200	3729	1Ape
miR320b1_flank	nleu|GL397313	95.57	1601	58	9	483	2079	12090969	12092560	1e-200	2547	1Ape
miR320b1_flank	ppan|scf1120388622982	98.23	1578	15	5	503	2079	33059	34624	1e-200	2882	1Ape
miR320b1_flank	ggor|1	97.78	1529	21	6	559	2079	119974413	119975936	1e-200	2728	1Ape
miR320b1_flank	ppyg|1	95.12	1168	37	7	913	2079	111486941	111485793	1e-200	1834	1Ape
miR320b1_flank	pham|scaffold15	93.14	1341	73	7	519	1850	62509	61179	1e-200	1897	2OWM
miR320b1_flank	mmul|1	92.25	1510	87	10	567	2070	120348622	120350107	1e-200	2026	2OWM
miR320b1_flank	cjac|7	86.02	1180	120	17	667	1834	152794200	152795346	1e-200	952	3NWM
miR320b1_flank	sbol|JH378161	85.25	990	105	17	1048	2025	12528888	12529848	1e-200	718	3NWM	*
Present in Apes, OWM, NWM
*the mature miRNA is conserved in sbol, but it has a completely different 5' hairpin and upstream sequence, possibly due to a large insertion or deletion

## Sheet: b2
query name	species|chrom	% identity	# of matching sites	# of non-matching sites	# of indels	query match start	query match end	database match start	database match end	e-value	blast score	group
miR320b2_flank	hsap|1	100	2138	0	0	1	2138	224445843	224443706	1e-200	4238	1Ape
miR320b2_flank	ppan|scf1120388623324	98.04	2138	21	4	1	2138	1527109	1524993	1e-200	3907	1Ape
miR320b2_flank	ptro|1	97.94	2139	26	3	1	2138	203426022	203423901	1e-200	3897	1Ape
miR320b2_flank	ggor|1	97.95	1706	25	3	12	1717	205101547	205099852	1e-200	3094	1Ape
miR320b2_flank	ppyg|1	94.98	2133	73	10	12	2138	25488652	25490756	1e-200	3348	1Ape
miR320b2_flank	nleu|GL397374	94.6	2147	84	11	1	2138	509965	507842	1e-200	3291	1Ape
miR320b2_flank	mmul|1	91.74	2154	123	16	1	2138	146748815	146750929	1e-200	2809	2OWM
miR320b2_flank	pham|scaffold5714	92.91	988	49	9	1	983	90675	91646	1e-200	1356	2OWM
miR320b2_flank	pham|scaffold5714	93.07	750	33	4	968	1711	91942	92678	1e-200	1072	2OWM
miR320b2_flank	pham|scaffold5714	90.48	420	37	2	1721	2138	92738	93156	1e-139	502	2OWM
Present in Apes + OWM only

## Sheet: c1
query name	species|chrom	% identity	# of matching sites	# of non-matching sites	# of indels	query match start	query match end	database match start	database match end	e-value	blast score	group
miR320c1_flank	ggor|18	97.7	1869	25	8	1	1865	18663103	18664957	1e-200	3320	1Ape
miR320c1_flank	hsap|18	100	2088	0	0	1	2088	19262471	19264558	1e-200	4139	1Ape
miR320c1_flank	nleu|GL397285	96.18	2095	60	9	3	2088	15937766	15935683	1e-200	3469	1Ape
miR320c1_flank	ppan|scf1120388623344	98.33	2090	20	5	1	2088	1336038	1338114	1e-200	3846	1Ape
miR320c1_flank	ppyg|18	96.79	2088	56	6	3	2088	33388949	33391027	1e-200	3570	1Ape
miR320c1_flank	ptro|18	98.99	2089	16	3	1	2088	17343979	17346063	1e-200	3955	1Ape
miR320c1_flank	mmul|18	93.39	1211	59	7	3	1205	15594341	15595538	1e-200	1739	2OWM
miR320c1_flank	mmul|18	87.65	672	51	5	1417	2088	15595760	15596399	1e-200	688	2OWM
miR320c1_flank	pham|scaffold25104	92.13	2096	117	13	3	2088	26500	28557	1e-200	2813	2OWM
miR320c1_flank	cjac|13	90.91	473	38	2	16	486	58878115	58878584	3e-165	587	3NWM
miR320c1_flank	cjac|13	88.8	1330	89	16	771	2088	58879157	58880438	1e-200	1415	3NWM
Present in Apes, OWM, NWM
* the upstream flanking sequence for sbol matches, but does not match pre-miRNA, and long string of Ns follows - ambiguous if there or not because of poor genome quality

## Sheet: c2
query name	species|chrom	% identity	# of matching sites	# of non-matching sites	# of indels	query match start	query match end	database match start	database match end	e-value	blast score	group
miR320c2_flank	ggor|18	98.86	613	5	1	866	1476	21382528	21383140	1e-200	1154	1Ape
miR320c2_flank	hsap|18	100	2050	0	0	1	2050	21900650	21902699	1e-200	4064	1Ape
miR320c2_flank	nleu|GL397285	94.9	588	19	3	1	588	13160576	13160000	1e-200	920	1Ape
miR320c2_flank	nleu|GL397285	94.95	1525	45	8	536	2050	13160008	13158506	1e-200	2397	1Ape
miR320c2_flank	ppan|scf1120388623512	97.71	2054	20	8	1	2050	22578880	22576850	1e-200	3673	1Ape
miR320c2_flank	ppyg|18	96.45	2056	60	9	1	2050	35988130	35990178	1e-200	3433	1Ape
miR320c2_flank	ptro|18	98	2054	20	4	1	2050	20023440	20025476	1e-200	3749	1Ape
miR320c2_flank	mmul|18	91.62	1455	103	8	1	1442	18262699	18264147	1e-200	1875	2OWM
miR320c2_flank	mmul|18	94.18	447	25	1	1605	2050	18264293	18264739	1e-200	672	2OWM
miR320c2_flank	pham|scaffold4919	91	2067	153	13	1	2050	48740	50790	1e-200	2559	2OWM
miR320c2_flank	cjac|13	87.66	689	74	4	676	1363	61722113	61722791	1e-200	674	3NWM
miR320c2_flank	sbol|JH378116	83.44	610	71	11	84	670	21676342	21675740	9e-97	359	3NWM
miR320c2_flank	sbol|JH378116	89.17	739	68	5	676	1412	21675640	21674912	1e-200	805	3NWM
Present in Apes, OWM, NWM

## Sheet: d1
query name	species|chrom	% identity	# of matching sites	# of non-matching sites	# of indels	query match start	query match end	database match start	database match end	e-value	blast score	group
miR320d1_flank	ggor|13	98.23	1977	25	5	1	1970	22825187	22823214	1e-200	3612	1Ape
miR320d1_flank	hsap|13	100	2048	0	0	1	2048	41303011	41300964	1e-200	4060	1Ape
miR320d1_flank	nleu|GL397327	94.62	1635	70	7	1	1622	1435486	1433857	1e-200	2510	1Ape
miR320d1_flank	ppan|scf1120388623014	98.56	1391	12	4	1	1385	1349533	1350921	1e-200	2575	1Ape
miR320d1_flank	ppyg|13	93.69	1869	88	8	1	1844	40657404	40655541	1e-200	2750	1Ape
miR320d1_flank	ptro|13_GL392075_random	98.65	1847	15	4	1	1839	1782036	1780192	1e-200	3443	1Ape
miR320d1_flank	mmul|17	91.21	1411	86	10	1	1392	19975014	19973623	1e-200	1790	2OWM
miR320d1_flank	pham|scaffold30627	91.17	1416	76	7	1	1392	14557	13167	1e-200	1844	2OWM
Present in Apes + OWM

## Sheet: d2
query name	species|chrom	% identity	# of matching sites	# of non-matching sites	# of indels	query match start	query match end	database match start	database match end	e-value	blast score	group
miR320d2_flank	ggor|X	97.37	2051	47	5	1	2048	138981785	138979739	1e-200	3622	1Ape
miR320d2_flank	hsap|X	100	2048	0	0	1	2048	140009384	140007337	1e-200	4060	1Ape
miR320d2_flank	nleu|GL397463	95.36	2071	57	8	1	2048	210560	208506	1e-200	3342	1Ape
miR320d2_flank	ppan|scf1120388622949	98.88	2050	16	4	1	2048	130696	128652	1e-200	3856	1Ape
miR320d2_flank	ppyg|X	96.1	2077	52	6	1	2048	140668810	140666734	1e-200	3463	1Ape
miR320d2_flank	ptro|X	98.83	2050	20	3	1	2048	141737651	141735604	1e-200	3852	1Ape
miR320d2_flank	mmul|X	93.7	746	39	3	1	746	140284397	140283660	1e-200	1092	2OWM
miR320d2_flank	mmul|X	94.78	1341	58	6	718	2048	140283657	140282319	1e-200	2068	2OWM
miR320d2_flank	pham|scaffold8723	94.11	1274	71	4	1	1273	47601	48871	1e-200	1899	2OWM
miR320d2_flank	pham|scaffold8723	95.75	729	27	3	1322	2048	48922	49648	1e-200	1178	2OWM
miR320d2_flank	cjac|X	87.2	1148	121	11	1	1140	128747924	128746795	1e-200	1053	3NWM
miR320d2_flank	cjac|X	89.04	858	70	8	1136	1975	128746497	128745646	1e-200	924	3NWM
miR320d2_flank	sbol|JH378238	87.56	1125	123	8	18	1131	450418	451536	1e-200	1074	3NWM
miR320d2_flank	sbol|JH378238	91.03	936	61	5	1136	2048	451844	452779	1e-200	1185	3NWM
Present in Apes, OWM, NWM

## Sheet: e
query name	species|chrom	% identity	# of matching sites	# of non-matching sites	# of indels	query match start	query match end	database match start	database match end	e-value	blast score	group
miR320e_flank	ggor|19	96.43	1316	32	3	1	1310	44087413	44086107	1e-200	2256	1Ape
miR320e_flank	ggor|19	97.74	665	11	2	1351	2013	44086062	44085400	1e-200	1187	1Ape
miR320e_flank	hsap|19	100	2053	0	0	1	2053	47213602	47211550	1e-200	4070	1Ape
miR320e_flank	ppan|scf1120388623374	98.08	1251	19	4	777	2023	524071	525320	1e-200	2260	1Ape
miR320e_flank	ppyg|19	95.18	1079	50	1	157	1233	48077543	48076465	1e-200	1721	1Ape
miR320e_flank	ppyg|19	93.29	1460	61	6	572	2022	48079368	48077937	1e-200	2131	1Ape
miR320e_flank	ptro|19	98.49	1858	24	2	1	1857	51645333	51643479	1e-200	3449	1Ape
miR320e_flank	mmul|19	89.69	1213	106	6	1	1203	52731713	52730510	1e-200	1392	2OWM
miR320e_flank	mmul|19	89	309	23	1	1239	1547	52730486	52730189	6e-96	355	2OWM
miR320e_flank	pham|scaffold13982	89.62	1387	122	7	1	1374	52648	54025	1e-200	1582	2OWM
Present in Apes + OWM only
* Appears to have an additional paralog upstream in orangutan (ppyg). Both copies are 100% identical.
