# Supplementary material for: Evolution of microRNA in primates
Source: PLoS One. 2017 Jun 22;12(6):e0176596. doi: 10.1371/journal.pone.0176596 (PMC5480830; doi:10.1371/journal.pone.0176596)
Supplement: S4 Table — (XLSX) [file pone.0176596.s004.xlsx]

## Sheet: Sheet1
Species name	Common name	Coriell Catalog ID#
Homo sapiens	Human	GM03651
Pan troglodytes	Chimpanzee	S003647
Pan paniscus	Bonobo	PR00051
Gorilla gorilla	Lowland gorilla	PR00053
Pongo pygmaeus	Sumatran orangutan	PR01110
Nomascus leucogenys	White-cheeked gibbon	PR00712
Macaca mulatta	Rhesus macaque	PR00418
Papio hamadryas	Guinea baboon	PR00559
Callithrix geoffroyi	White-fronted marmoset	PR00789
Saimiri boliviensis	Bolivian squirrel monkey	PR00474
Microcebus murinus	Gray mouse lemur	PR00275
Daubentonia madagascariensis	Aye-aye	PR00228
Otolemur garnettii	Small-eared galago	PR00048
